# Supplementary material for: DNA-based culture-independent analysis detects the presence of group a streptococcus in throat samples from healthy adults in Japan
Source: BMC Microbiol. 2016 Oct 11;16:237. doi: 10.1186/s12866-016-0858-5 (PMC5057481; doi:10.1186/s12866-016-0858-5)
Supplement: Additional file 1: Table S1. — Samples collected from healthy adults. Table S2. GAS and other streptococcal isolates used for checking the specificities of all the primers used in this study. Table S3. The PCR conditions used for the culture-dependent and culture-independent studies. Table S4. The emm types detected in the samples, as determined by culture-independent and culture-dependent methods (XLS 48 kb) [file 12866_2016_858_MOESM1_ESM.xls]

## Sheet: Table S1
Table S1. Samples collected from healthy adults
Department	Total No. of collected samples	Samples excluded from final analysis (persons with sore throat/pain/infection for unknown reason)	No. of samples consider for final analysis
Bacterial pathogenesis	18	0	18
Maxillofacial surgery	13	3	10
Periodontology	28	2	26
Maxillofacial orthodontics	6	0	6
Orthodontics	30	1	29
Implantology	18	1	17
3rd year dental students	52	10	42
Total	165	17	148

## Sheet: Table S2
Table S2. GAS and other streptococcal isolates used for checking specificity of all primers in this study
GAS strains	Other streptococcal species
emm1, emm3, emm4, emm6, emm11, emm12, emm28, emm58, emm75, emm87, emm89	S. salivarious, S. sanguinis, S. sobrinous, S. suis, S. mutans, S. pneumonia, S. mitis, S. dysgalactie, S. constellateus, S. intermedius, S. anginasus

## Sheet: Table S3
Table S3. PCR conditions used for the culture-dependent and culture-independent studies
Method	Primer	PCR condition
Culture dependent (Ex Taq HS polymerase)	16S rRNA	94°C for 3 min, 35 cycles (94°C for 30 s, 60°C for 15 s, 72°C for 30 s), 72°C for 7 min
	V-Na+-ATPase	94°C for 3 min, 35 cycles (94°C for 30 s, 60°C for 15 s, 72°C for 15 s), 72°C for 7 min
	emm (CDC)	94°C for 5 min, 35 cycles (94°C for 15 s, 46°C for 30 s, 72°C for 75 s), 72°C for 7 min
Culture independent (MightyAmp polymerase)	16S rRNA	98°C for 1 min, 35 cycles (98°C for 30 s, 60°C for 15 s, 68°C for 30 s), 68°C for 5 min
	V-Na+-ATPase	98°C for 1 min, 35 cycles (98°C for 30 s, 60°C for 15 s, 68°C for 15 s), 68°C for 5 min
	Vir	98°C for 1 min, 35 cycles (98°C for 15 s, 60 °C for 6 min), 68°C for 5 min
	emm_conserved	98°C for 1 min, 40 cycles (98°C for 15 s, 60°C for 2 min), 68°C for 3 min

## Sheet: Table S4
Table S4. The emm types detected in samples by culture-independent and culture-dependent methods
Sample No	Culture independent study	Culture dependent study
103	emm58.16	−
104	emm58.16, emm6.52	−
105	emm58.16	emm58.16
106	emm58.16	−
201	emm4.0	−
302	ND	emm81.0
505	emm106.0	−
509	emm6.52	−
513	emm106.0	−
522	emm106.0	−
525	emm6.52	−
534	emm58.16	−
605	emm58.16	−
607	emm58.16	−
608	emm58.16	−
609	emm58.16	−
610	emm58.16, emm6.52	−
611	emm58.16	−
616	emm58.16, emm6.52	−
617	emm58.16	−
618	emm58.16	emm28.0
1305	emm81.0	−
1310	emm81.0	−
1312	ND	emm106.0
1313	emm58.16	−
1316	emm58.16	−
1318	emm6.52	−
1326	ND	emm106.0
ND : Not detected, − : Negative
